# Supplementary material for: Expression of Concern: Recombinant M2e Protein-Based ELISA: A Novel and Inexpensive Approach for Differentiating Avian Influenza Infected Chickens from Vaccinated Ones
Source: PLoS One. 2021 Apr 15;16(4):e0250485. doi: 10.1371/journal.pone.0250485 (PMC8049298; doi:10.1371/journal.pone.0250485)
Supplement: S2 File — High-resolution image files of raw data. (ZIP) [file pone.0250485.s002.zip]

Archive with 6 entries (6 files):
- P 39 Photo.jpg
- P 78 Photo.jpg
- P 84 Photo.jpg
- P 93 Photo.jpg
- P 94 Photo.jpg
- P 95 Photo.jpg
