# Supplementary material for: Expression of Concern: Recombinant M2e Protein-Based ELISA: A Novel and Inexpensive Approach for Differentiating Avian Influenza Infected Chickens from Vaccinated Ones
Source: PLoS One. 2021 Apr 15;16(4):e0250485. doi: 10.1371/journal.pone.0250485 (PMC8049298; doi:10.1371/journal.pone.0250485)
Supplement: S3 File — High-resolution image files of raw data. (ZIP) [file pone.0250485.s003.zip]

Archive with 14 entries (14 files):
- P 100.jpg
- P 101.jpg
- P 102.jpg
- P 103.jpg
- P 104.jpg
- P 39.jpg
- P 78.jpg
- P 84.jpg
- P 93.jpg
- P 94.jpg
- P 95.jpg
- P 96.jpg
- P 97.jpg
- P 98.jpg
